# Supplementary material for: Ericaphisvoegtlini, a new, unusual aphid species from the USA (Hemiptera, Aphididae)
Source: Zookeys. 2018 Sep 19;(785):133–43. doi: 10.3897/zookeys.785.28006 (PMC6160848; doi:10.3897/zookeys.785.28006)
Supplement: XML Treatment for Ericaphis voegtlini [file zookeys.785.28006-treatment1.xml]

<!DOCTYPE tp:taxon-treatment
  PUBLIC "-//TaxonX//DTD Taxonomic Treatment Publishing DTD v0 20100105//EN" "tax-treatment-NSO.dtd">
<tp:taxon-treatment xmlns:tp="http://www.plazi.org/taxpub"><tp:treatment-meta><kwd-group><label>Taxon classification</label><kwd><named-content xmlns:xlink="http://www.w3.org/1999/xlink" content-type="kingdom">Animalia</named-content></kwd><kwd><named-content xmlns:xlink="http://www.w3.org/1999/xlink" content-type="order">Hemiptera</named-content></kwd><kwd><named-content xmlns:xlink="http://www.w3.org/1999/xlink" content-type="family">Aphididae</named-content></kwd></kwd-group><mixed-citation publication-type="journal"><person-group><name><surname>Barjadze</surname><given-names>Shalva</given-names></name><name><surname>Jensen</surname><given-names>Andrew S.</given-names></name><name><surname>Kanturski</surname><given-names>Mariusz</given-names></name></person-group><article-title><italic><tp:taxon-name><tp:taxon-name-part taxon-name-part-type="genus" reg="Ericaphis">Ericaphis</tp:taxon-name-part><tp:taxon-name-part taxon-name-part-type="species" reg="voegtlini">voegtlini</tp:taxon-name-part></tp:taxon-name></italic>, a new, unusual aphid species from the USA (<tp:taxon-name><tp:taxon-name-part taxon-name-part-type="order">Hemiptera</tp:taxon-name-part></tp:taxon-name>, <tp:taxon-name><tp:taxon-name-part taxon-name-part-type="family">Aphididae</tp:taxon-name-part></tp:taxon-name>)</article-title><source>Zookeys</source><day>19</day><month>9</month><year>2018</year><volume>2018</volume><issue>785</issue><fpage>133</fpage><lpage>143</lpage><pub-id pub-id-type="doi">10.3897/zookeys.785.28006</pub-id></mixed-citation></tp:treatment-meta><tp:nomenclature><tp:taxon-name>
                <tp:taxon-name-part taxon-name-part-type="genus" reg="Ericaphis">Ericaphis</tp:taxon-name-part>
                <tp:taxon-name-part taxon-name-part-type="species" reg="voegtlini">voegtlini</tp:taxon-name-part>
                <object-id xmlns:xlink="http://www.w3.org/1999/xlink" content-type="zoobank" xlink:type="simple">http://zoobank.org/BBB29D9E-6287-416E-B2CD-246231AB4B57</object-id>
              </tp:taxon-name><tp:taxon-status xmlns:xlink="http://www.w3.org/1999/xlink" xlink:type="simple">sp. n.</tp:taxon-status><xref ref-type="fig" rid="F1">Figures 1</xref><xref ref-type="fig" rid="F2">, 2</xref><xref ref-type="fig" rid="F3">, 3</xref><xref ref-type="fig" rid="F4">, 4</xref><xref ref-type="table" rid="T1">; Table 1</xref></tp:nomenclature><tp:treatment-sec sec-type="diagnosis" id="SECID0EAAAE"><title>Diagnosis.</title><p>Apterous viviparous females differ from other <italic><tp:taxon-name><tp:taxon-name-part taxon-name-part-type="genus" reg="Ericaphis">Ericaphis</tp:taxon-name-part></tp:taxon-name></italic> by having a well–developed quadrangular median frontal tubercle, and long and rigid dorsal setae on head, thorax, and abdominal dorsum. The siphunculus is also unusually swollen and has 4–7 rows of polygonal cells in its subapical zone. The new species shares with <italic><tp:taxon-name><tp:taxon-name-part taxon-name-part-type="genus" reg="Ericaphis">E.</tp:taxon-name-part><tp:taxon-name-part taxon-name-part-type="species" reg="avariolosa">avariolosa</tp:taxon-name-part></tp:taxon-name></italic> (David, Rajasingh &amp; Narayanan, 1971), <italic><tp:taxon-name><tp:taxon-name-part taxon-name-part-type="genus" reg="Ericaphis">E.</tp:taxon-name-part><tp:taxon-name-part taxon-name-part-type="species" reg="leclanti">leclanti</tp:taxon-name-part></tp:taxon-name></italic> Remaudière, 1971, and <italic><tp:taxon-name><tp:taxon-name-part taxon-name-part-type="genus" reg="Ericaphis">E.</tp:taxon-name-part><tp:taxon-name-part taxon-name-part-type="species" reg="wakibae">wakibae</tp:taxon-name-part></tp:taxon-name></italic> (Hottes, 1934) some features of the siphunculus (e.g. slightly swollen with row(s) of polygonal cells in the subapical zone) but differs in the other above-mentioned characters.</p><table-wrap id="T1" position="float" orientation="portrait"><label>Table 1.</label><caption><p>Measurements of apterous and alate viviparous females of <italic><tp:taxon-name><tp:taxon-name-part taxon-name-part-type="genus" reg="Ericaphis">Ericaphis</tp:taxon-name-part><tp:taxon-name-part taxon-name-part-type="species" reg="voegtlini">voegtlini</tp:taxon-name-part></tp:taxon-name></italic> sp. n.</p></caption><table id="TID0EBIAC" rules="all"><tbody><tr><td rowspan="1" colspan="1">
                        <bold>Character</bold>
                      </td><td rowspan="1" colspan="1"><bold>Apterous viviparous females (n=34</bold>)</td><td rowspan="1" colspan="1">
                        <bold>Alate viviparous females (n=22)</bold>
                      </td></tr><tr><td rowspan="1" colspan="1">
                        <abbrev xmlns:xlink="http://www.w3.org/1999/xlink" xlink:title="body length" id="ABBRID0E5CAE" xlink:type="simple">BL</abbrev>
                      </td><td rowspan="1" colspan="1">1.299–1.90</td><td rowspan="1" colspan="1">1.67–2.00</td></tr><tr><td rowspan="1" colspan="1">BW</td><td rowspan="1" colspan="1">0.540–0.900</td><td rowspan="1" colspan="1">0.70–0.78</td></tr><tr><td rowspan="1" colspan="1">
                        <abbrev xmlns:xlink="http://www.w3.org/1999/xlink" xlink:title="greatest head width across compound eyes" id="ABBRID0EXDAE" xlink:type="simple">HW</abbrev>
                      </td><td rowspan="1" colspan="1">0.32–0.39</td><td rowspan="1" colspan="1">0.37–0.394</td></tr><tr><td rowspan="1" colspan="1">
                        <abbrev xmlns:xlink="http://www.w3.org/1999/xlink" xlink:title="antennae or their lengths" id="ABBRID0EGEAE" xlink:type="simple">ANT</abbrev>
                      </td><td rowspan="1" colspan="1">0.97–1.65</td><td rowspan="1" colspan="1">1.80–2.026</td></tr><tr><td rowspan="1" colspan="1"><abbrev xmlns:xlink="http://www.w3.org/1999/xlink" xlink:title="antennae or their lengths" id="ABBRID0EVEAE" xlink:type="simple">ANT</abbrev> III</td><td rowspan="1" colspan="1">0.20–0.38</td><td rowspan="1" colspan="1">0.39–0.44</td></tr><tr><td rowspan="1" colspan="1"><abbrev xmlns:xlink="http://www.w3.org/1999/xlink" xlink:title="antennae or their lengths" id="ABBRID0EEFAE" xlink:type="simple">ANT</abbrev> IV</td><td rowspan="1" colspan="1">0.14–0.30</td><td rowspan="1" colspan="1">0.35–0.4423</td></tr><tr><td rowspan="1" colspan="1"><abbrev xmlns:xlink="http://www.w3.org/1999/xlink" xlink:title="antennae or their lengths" id="ABBRID0ETFAE" xlink:type="simple">ANT</abbrev> V</td><td rowspan="1" colspan="1">0.15–0.30</td><td rowspan="1" colspan="1">0.31–0.359</td></tr><tr><td rowspan="1" colspan="1"><abbrev xmlns:xlink="http://www.w3.org/1999/xlink" xlink:title="antennae or their lengths" id="ABBRID0ECGAE" xlink:type="simple">ANT</abbrev> VI</td><td rowspan="1" colspan="1">0.34–0.50</td><td rowspan="1" colspan="1">0.57–0.69</td></tr><tr><td rowspan="1" colspan="1">
                        <abbrev xmlns:xlink="http://www.w3.org/1999/xlink" xlink:title="basal part of last antennal segment or its length" id="ABBRID0ERGAE" xlink:type="simple">BASE</abbrev>
                      </td><td rowspan="1" colspan="1">0.085–0.110</td><td rowspan="1" colspan="1">0.12–0.146</td></tr><tr><td rowspan="1" colspan="1">
                        <abbrev xmlns:xlink="http://www.w3.org/1999/xlink" xlink:title="processus terminalis of last antennal segment or its length" id="ABBRID0EAHAE" xlink:type="simple">PT</abbrev>
                      </td><td rowspan="1" colspan="1">0.25–0.39</td><td rowspan="1" colspan="1">0.45–0.57</td></tr><tr><td rowspan="1" colspan="1">III FEMORA</td><td rowspan="1" colspan="1">0.34–0.64</td><td rowspan="1" colspan="1">0.60–0.664</td></tr><tr><td rowspan="1" colspan="1">III TIBIAE</td><td rowspan="1" colspan="1">0.5–1.12</td><td rowspan="1" colspan="1">1.19–1.274</td></tr><tr><td rowspan="1" colspan="1">
                        <abbrev xmlns:xlink="http://www.w3.org/1999/xlink" xlink:title="second segment of hind tarsus or its length" id="ABBRID0EDIAE" xlink:type="simple">HT II</abbrev>
                      </td><td rowspan="1" colspan="1">0.07–0.08</td><td rowspan="1" colspan="1">0.080–0.085</td></tr><tr><td rowspan="1" colspan="1">Rostrum</td><td rowspan="1" colspan="1">0.35–0.49</td><td rowspan="1" colspan="1">0.44–0.492</td></tr><tr><td rowspan="1" colspan="1">
                        <abbrev xmlns:xlink="http://www.w3.org/1999/xlink" xlink:title="ultimate segments of rostrum (IV + V) or their length" id="ABBRID0E3IAE" xlink:type="simple">URS</abbrev>
                      </td><td rowspan="1" colspan="1">0.12–0.14</td><td rowspan="1" colspan="1">0.135–0.154</td></tr><tr><td rowspan="1" colspan="1">
                        <abbrev xmlns:xlink="http://www.w3.org/1999/xlink" xlink:title="siphunculi length" id="ABBRID0ELJAE" xlink:type="simple">SIPH L</abbrev>
                      </td><td rowspan="1" colspan="1">0.26–0.53</td><td rowspan="1" colspan="1">0.46–0.472</td></tr><tr><td rowspan="1" colspan="1"><abbrev xmlns:xlink="http://www.w3.org/1999/xlink" xlink:title="maximum width of swollen part of siphunculus" id="ABBRID0E1JAE" xlink:type="simple">SIPH W</abbrev> (most wide part)</td><td rowspan="1" colspan="1">0.04–0.07</td><td rowspan="1" colspan="1">0.05–0.06</td></tr><tr><td rowspan="1" colspan="1"><abbrev xmlns:xlink="http://www.w3.org/1999/xlink" xlink:title="maximum width of swollen part of siphunculus" id="ABBRID0EJKAE" xlink:type="simple">SIPH W</abbrev> (most narrow part)</td><td rowspan="1" colspan="1">0.034–0.06</td><td rowspan="1" colspan="1">0.035–0.05</td></tr><tr><td rowspan="1" colspan="1">Cauda L</td><td rowspan="1" colspan="1">0.125–0.22</td><td rowspan="1" colspan="1">0.15–0.175</td></tr><tr><td rowspan="1" colspan="1">Cauda W (at base)</td><td rowspan="1" colspan="1">0.09–0.14</td><td rowspan="1" colspan="1">0.10–0.12</td></tr></tbody></table></table-wrap></tp:treatment-sec><tp:treatment-sec sec-type="type material" id="SECID0EHLAE"><title>Type material.</title><p><bold><italic>Holotype</italic></bold>: UNITED STATES OF AMERICA, California: Calaveras Co., Board’s Crossing, Stanislaus N. F. (<named-content xmlns:xlink="http://www.w3.org/1999/xlink" content-type="dwc:verbatimCoordinates" xlink:type="simple"><named-content content-type="geo-json" specific-use="{&#34;type&#34;:&#34;Point&#34;,&#34;coordinates&#34;:[-120.248333,38.303611]}" id="NCID0EVLAE" xlink:type="simple">38°18'13"N; 120°14'54"W</named-content></named-content>, 1180 m a.s.l.), 15 April 2014, on <italic><tp:taxon-name><tp:taxon-name-part taxon-name-part-type="genus" reg="Chamaebatia">Chamaebatia</tp:taxon-name-part><tp:taxon-name-part taxon-name-part-type="species" reg="foliolosa">foliolosa</tp:taxon-name-part></tp:taxon-name></italic>, A. Jensen leg., 1 apterous viviparous female marked as holotype (“H”) and circle on the slide, AJ7029, <named-content xmlns:xlink="http://www.w3.org/1999/xlink" content-type="dwc:institutional_code" xlink:type="simple">USNM</named-content>. <bold><italic>Paratypes</italic></bold>: the same data as the holotype, 2 apterous viviparous females, AJ7029, <abbrev xmlns:xlink="http://www.w3.org/1999/xlink" xlink:title="Andrew S. Jensen Aphididae Collection (USA)" id="ABBRID0ENMAE" xlink:type="simple">AJ</abbrev>; 3 apterous viviparous females, AJ7032, <abbrev xmlns:xlink="http://www.w3.org/1999/xlink" xlink:title="Andrew S. Jensen Aphididae Collection (USA)" id="ABBRID0ERMAE" xlink:type="simple">AJ</abbrev>; 4 apterous viviparous females, AJ7030, <abbrev xmlns:xlink="http://www.w3.org/1999/xlink" xlink:title="Andrew S. Jensen Aphididae Collection (USA)" id="ABBRID0EVMAE" xlink:type="simple">AJ</abbrev>; Sheep Ranch Rd. near Avery (<named-content xmlns:xlink="http://www.w3.org/1999/xlink" content-type="dwc:verbatimCoordinates" xlink:type="simple"><named-content content-type="geo-json" specific-use="{&#34;type&#34;:&#34;Point&#34;,&#34;coordinates&#34;:[-120.397778,38.200556]}" id="NCID0E3MAE" xlink:type="simple">38°12'02"N; 120°23'52"W</named-content></named-content>, 1086 m a.s.l.), 15 April 2014, on <italic><tp:taxon-name><tp:taxon-name-part taxon-name-part-type="genus" reg="Chamaebatia">Ch.</tp:taxon-name-part><tp:taxon-name-part taxon-name-part-type="species" reg="foliolosa">foliolosa</tp:taxon-name-part></tp:taxon-name></italic>, A. Jensen leg., 2 apterous viviparous females, AJ7019; Placer Co., 3 mi. S.W. Dutch Flat HWY 80 (<named-content xmlns:xlink="http://www.w3.org/1999/xlink" content-type="dwc:verbatimCoordinates" xlink:type="simple"><named-content content-type="geo-json" specific-use="{&#34;type&#34;:&#34;Point&#34;,&#34;coordinates&#34;:[-120.846389,39.187222]}" id="NCID0EPNAE" xlink:type="simple">39°11'14"N; 120°50'47"W</named-content></named-content>, 972 m a.s.l.), 22 April 1978, on <italic><tp:taxon-name><tp:taxon-name-part taxon-name-part-type="genus" reg="Chamaebatia">Ch.</tp:taxon-name-part><tp:taxon-name-part taxon-name-part-type="species" reg="foliolosa">foliolosa</tp:taxon-name-part></tp:taxon-name></italic>, D. Hille Ris Lambers no 33 leg., 1 apterous viviparous female, BM 1984–340, <named-content xmlns:xlink="http://www.w3.org/1999/xlink" content-type="dwc:institutional_code" xlink:type="simple">BMNH</named-content>; near Dutch Flat (<named-content xmlns:xlink="http://www.w3.org/1999/xlink" content-type="dwc:verbatimCoordinates" xlink:type="simple"><named-content content-type="geo-json" specific-use="{&#34;type&#34;:&#34;Point&#34;,&#34;coordinates&#34;:[-120.846389,39.187222]}" id="NCID0EHOAE" xlink:type="simple">39°11'14"N; 120°50'47"W</named-content></named-content>, 972 m a.s.l.), 22 April 1978, on <italic><tp:taxon-name><tp:taxon-name-part taxon-name-part-type="genus" reg="Chamaebatia">Ch.</tp:taxon-name-part><tp:taxon-name-part taxon-name-part-type="species" reg="foliolosa">foliolosa</tp:taxon-name-part></tp:taxon-name></italic>, <!--PageBreak-->D. Hille Ris Lambers no 31 leg., 3 apterous viviparous females, BM 1984–340 (1 – present marking), <named-content xmlns:xlink="http://www.w3.org/1999/xlink" content-type="dwc:institutional_code" xlink:type="simple">DZUS</named-content>; 3 mi. S.W. Dutch Flat HWY 80 (<named-content xmlns:xlink="http://www.w3.org/1999/xlink" content-type="dwc:verbatimCoordinates" xlink:type="simple"><named-content content-type="geo-json" specific-use="{&#34;type&#34;:&#34;Point&#34;,&#34;coordinates&#34;:[-120.846389,39.187222]}" id="NCID0EBPAE" xlink:type="simple">39°11'14"N; 120°50'47"W</named-content></named-content>, 972 m a.s.l.), 23 May 1978, on <italic><tp:taxon-name><tp:taxon-name-part taxon-name-part-type="genus" reg="Chamaebatia">Ch.</tp:taxon-name-part><tp:taxon-name-part taxon-name-part-type="species" reg="foliolosa">foliolosa</tp:taxon-name-part></tp:taxon-name></italic>, D. Hille Ris Lambers (culture) leg., 2, 1, 2, 2, 2, 2, 2, 2, 2, 2 alate viviparous females (11 slides with the same data and number), BM 1984–340, <named-content xmlns:xlink="http://www.w3.org/1999/xlink" content-type="dwc:institutional_code" xlink:type="simple">BMNH</named-content>; 3 alate viviparous females BM 1984-340, <named-content xmlns:xlink="http://www.w3.org/1999/xlink" content-type="dwc:institutional_code" xlink:type="simple">DZUS</named-content>; El Dorado Co., Sand Mtn. Blodgett (<named-content xmlns:xlink="http://www.w3.org/1999/xlink" content-type="dwc:verbatimCoordinates" xlink:type="simple"><named-content content-type="geo-json" specific-use="{&#34;type&#34;:&#34;Point&#34;,&#34;coordinates&#34;:[-120.658333,38.906111]}" id="NCID0E5PAE" xlink:type="simple">38°54'22"N; 120°39'30"W</named-content></named-content>, 1349 m a.s.l.), 21 August 1974, on <italic><tp:taxon-name><tp:taxon-name-part taxon-name-part-type="genus" reg="Chamaebatia">Ch.</tp:taxon-name-part><tp:taxon-name-part taxon-name-part-type="species" reg="foliolosa">foliolosa</tp:taxon-name-part></tp:taxon-name></italic>, D. Voegtlin leg., 2, 2, 2, 2, 2, 2, 2, 2, 2 apterous viviparous females (9 slides with the same data and number), BM 1984–340, <named-content xmlns:xlink="http://www.w3.org/1999/xlink" content-type="dwc:institutional_code" xlink:type="simple">BMNH</named-content>; 2 apterous viviparous females, BM 1984–340, <abbrev xmlns:xlink="http://www.w3.org/1999/xlink" content-type="institution" xlink:title="Institute of Zoology at Ilia State University (Georgia)" id="ABBRID0ETQAE" xlink:type="simple">ISU</abbrev>; Sand Mtn. Blodgett (<named-content xmlns:xlink="http://www.w3.org/1999/xlink" content-type="dwc:verbatimCoordinates" xlink:type="simple"><named-content content-type="geo-json" specific-use="{&#34;type&#34;:&#34;Point&#34;,&#34;coordinates&#34;:[-120.658333,38.906111]}" id="NCID0E2QAE" xlink:type="simple">38°54'22"N; 120°39'30"W</named-content></named-content>, 1349 m a.s.l.), 21 August 1974, on <italic><tp:taxon-name><tp:taxon-name-part taxon-name-part-type="genus" reg="Chamaebatia">Ch.</tp:taxon-name-part><tp:taxon-name-part taxon-name-part-type="species" reg="foliolosa">foliolosa</tp:taxon-name-part></tp:taxon-name></italic>, D. Voegtlin leg., 2 alate viviparous females, BM 1984–340, <abbrev xmlns:xlink="http://www.w3.org/1999/xlink" content-type="institution" xlink:title="Institute of Zoology at Ilia State University (Georgia)" id="ABBRID0ELRAE" xlink:type="simple">ISU</abbrev>; Sand Mtn. Blodgett (<named-content xmlns:xlink="http://www.w3.org/1999/xlink" content-type="dwc:verbatimCoordinates" xlink:type="simple"><named-content content-type="geo-json" specific-use="{&#34;type&#34;:&#34;Point&#34;,&#34;coordinates&#34;:[-120.658333,38.906111]}" id="NCID0ETRAE" xlink:type="simple">38°54'22"N; 120°39'30"W</named-content></named-content>, 1349 m a.s.l.), 21 August 1974, on <italic><tp:taxon-name><tp:taxon-name-part taxon-name-part-type="genus" reg="Chamaebatia">Ch.</tp:taxon-name-part><tp:taxon-name-part taxon-name-part-type="species" reg="foliolosa">foliolosa</tp:taxon-name-part></tp:taxon-name></italic>, D. Voegtlin leg.</p></tp:treatment-sec><tp:treatment-sec sec-type="description" id="SECID0EFSAE"><title>Description.</title><p><italic>Apterous viviparous female</italic> (n = 34). Colour in life: dark green. On slide: body in general sclerotised, pale yellow to yellow. <abbrev xmlns:xlink="http://www.w3.org/1999/xlink" xlink:title="antennae or their lengths" id="ABBRID0ENSAE" xlink:type="simple">ANT</abbrev> yellow with brown distal part of <abbrev xmlns:xlink="http://www.w3.org/1999/xlink" xlink:title="antennae or their lengths" id="ABBRID0ERSAE" xlink:type="simple">ANT</abbrev> IV and whole <abbrev xmlns:xlink="http://www.w3.org/1999/xlink" xlink:title="antennae or their lengths" id="ABBRID0EVSAE" xlink:type="simple">ANT</abbrev> V–VI. Tibiae yellow with brown to dark brown distal parts (but the very apex of tibiae lighter). Tarsi light brown to brown. SIPH pale to yellow basally and brown to dark brown distally (Figure <xref ref-type="fig" rid="F1">1a</xref>).</p><p>Slide–mounted specimens: <abbrev xmlns:xlink="http://www.w3.org/1999/xlink" xlink:title="greatest head width across compound eyes" id="ABBRID0E6SAE" xlink:type="simple">HW</abbrev> 0.23–0.36 × <abbrev xmlns:xlink="http://www.w3.org/1999/xlink" xlink:title="antennae or their lengths" id="ABBRID0EDTAE" xlink:type="simple">ANT</abbrev>. Head chaetotaxy: head with three dorsal pairs of setae; median tubercle with 4–5, <abbrev xmlns:xlink="http://www.w3.org/1999/xlink" xlink:title="antennae or their lengths" id="ABBRID0EHTAE" xlink:type="simple">ANT</abbrev> tubercles each with 3–5 long, rigid, thick setae with blunt or narrow capitate apices, 0.017–0.052 mm long. Frontal setae 0.037–0.050 mm long (Figure <xref ref-type="fig" rid="F2">2a</xref>). <abbrev xmlns:xlink="http://www.w3.org/1999/xlink" xlink:title="antennae or their lengths" id="ABBRID0EPTAE" xlink:type="simple">ANT</abbrev> 0.70–1.04 × <abbrev xmlns:xlink="http://www.w3.org/1999/xlink" xlink:title="body length" id="ABBRID0ETTAE" xlink:type="simple">BL</abbrev>. <abbrev xmlns:xlink="http://www.w3.org/1999/xlink" xlink:title="antennae or their lengths" id="ABBRID0EXTAE" xlink:type="simple">ANT</abbrev> III without secondary rhinaria, <abbrev xmlns:xlink="http://www.w3.org/1999/xlink" xlink:title="antennae or their lengths" id="ABBRID0E2TAE" xlink:type="simple">ANT</abbrev> IV slightly shorter or slightly longer than <abbrev xmlns:xlink="http://www.w3.org/1999/xlink" xlink:title="antennae or their lengths" id="ABBRID0E6TAE" xlink:type="simple">ANT</abbrev> V. <abbrev xmlns:xlink="http://www.w3.org/1999/xlink" xlink:title="antennae or their lengths" id="ABBRID0EDUAE" xlink:type="simple">ANT</abbrev> V with ciliated primary rhinarium at the distal part. <abbrev xmlns:xlink="http://www.w3.org/1999/xlink" xlink:title="processus terminalis of last antennal segment or its length" id="ABBRID0EHUAE" xlink:type="simple">PT</abbrev> 3.00–3.54 × <abbrev xmlns:xlink="http://www.w3.org/1999/xlink" xlink:title="basal part of last antennal segment or its length" id="ABBRID0ELUAE" xlink:type="simple">BASE</abbrev>. Other antennal ratios: VI:III 1.31–1.87, V:III 0.67–0.78, IV:III 0.66–0.81, <abbrev xmlns:xlink="http://www.w3.org/1999/xlink" xlink:title="processus terminalis of last antennal segment or its length" id="ABBRID0EPUAE" xlink:type="simple">PT</abbrev>:III 1.02–1.45, <abbrev xmlns:xlink="http://www.w3.org/1999/xlink" xlink:title="processus terminalis of last antennal segment or its length" id="ABBRID0ETUAE" xlink:type="simple">PT</abbrev>:IV 1.30–1.93, <abbrev xmlns:xlink="http://www.w3.org/1999/xlink" xlink:title="processus terminalis of last antennal segment or its length" id="ABBRID0EXUAE" xlink:type="simple">PT</abbrev>:V 1.30–1.93. <abbrev xmlns:xlink="http://www.w3.org/1999/xlink" xlink:title="antennae or their lengths" id="ABBRID0E2UAE" xlink:type="simple">ANT</abbrev> chaetotaxy: <abbrev xmlns:xlink="http://www.w3.org/1999/xlink" xlink:title="antennae or their lengths" id="ABBRID0E6UAE" xlink:type="simple">ANT</abbrev> bearing very short and rigid setae with blunt apices. <abbrev xmlns:xlink="http://www.w3.org/1999/xlink" xlink:title="antennae or their lengths" id="ABBRID0EDVAE" xlink:type="simple">ANT</abbrev> III setae shorter than the width of the segment, 0.007–0.020 mm long, LS III 0.41–0.90 × <abbrev xmlns:xlink="http://www.w3.org/1999/xlink" xlink:title="basal articular diameter of ANT III" id="ABBRID0EHVAE" xlink:type="simple">BD III</abbrev>. <abbrev xmlns:xlink="http://www.w3.org/1999/xlink" xlink:title="antennae or their lengths" id="ABBRID0ELVAE" xlink:type="simple">ANT</abbrev> I with 7–10, <abbrev xmlns:xlink="http://www.w3.org/1999/xlink" xlink:title="antennae or their lengths" id="ABBRID0EPVAE" xlink:type="simple">ANT</abbrev> II with 4–5, <abbrev xmlns:xlink="http://www.w3.org/1999/xlink" xlink:title="antennae or their lengths" id="ABBRID0ETVAE" xlink:type="simple">ANT</abbrev> III with 11–17, <abbrev xmlns:xlink="http://www.w3.org/1999/xlink" xlink:title="antennae or their lengths" id="ABBRID0EXVAE" xlink:type="simple">ANT</abbrev> IV with 7–16, <abbrev xmlns:xlink="http://www.w3.org/1999/xlink" xlink:title="antennae or their lengths" id="ABBRID0E2VAE" xlink:type="simple">ANT</abbrev> V with 7–12 setae. <abbrev xmlns:xlink="http://www.w3.org/1999/xlink" xlink:title="antennae or their lengths" id="ABBRID0E6VAE" xlink:type="simple">ANT</abbrev> VI with 3–5 basal, 3 apical and 5–6 setae on the <abbrev xmlns:xlink="http://www.w3.org/1999/xlink" xlink:title="processus terminalis of last antennal segment or its length" id="ABBRID0EDWAE" xlink:type="simple">PT</abbrev>. Rostrum reaching from metasternum to ABD I. <abbrev xmlns:xlink="http://www.w3.org/1999/xlink" xlink:title="ultimate segments of rostrum (IV + V) or their length" id="ABBRID0EHWAE" xlink:type="simple">URS</abbrev> 0.36–0.60 × <abbrev xmlns:xlink="http://www.w3.org/1999/xlink" xlink:title="antennae or their lengths" id="ABBRID0ELWAE" xlink:type="simple">ANT</abbrev> III, 0.35–0.47 × <abbrev xmlns:xlink="http://www.w3.org/1999/xlink" xlink:title="processus terminalis of last antennal segment or its length" id="ABBRID0EPWAE" xlink:type="simple">PT</abbrev>, 1.20–1.50 × <abbrev xmlns:xlink="http://www.w3.org/1999/xlink" xlink:title="basal part of last antennal segment or its length" id="ABBRID0ETWAE" xlink:type="simple">BASE</abbrev> and 1.66–1.87 × <abbrev xmlns:xlink="http://www.w3.org/1999/xlink" xlink:title="second segment of hind tarsus or its length" id="ABBRID0EXWAE" xlink:type="simple">HT II</abbrev> with 11–19 fine and pointed accessory setae (Figure <xref ref-type="fig" rid="F2">2b</xref>). Mesosternal furca fused, wide, Y–shaped. III FEMORA bearing short, thick, rigid setae with ragged or pointed apices, 0.010–0.035 mm long. III TIBIAE bearing thick, rigid setae with ragged or flat apices, shorter than the width of tibiae, 0.007–0.041 mm long (Figure <xref ref-type="fig" rid="F2">2c</xref>). <abbrev xmlns:xlink="http://www.w3.org/1999/xlink" xlink:title="first segment of hind tarsus" id="ABBRID0EDXAE" xlink:type="simple">HT I</abbrev> with 3–3–3 ventral setae, <abbrev xmlns:xlink="http://www.w3.org/1999/xlink" xlink:title="second segment of hind tarsus or its length" id="ABBRID0EHXAE" xlink:type="simple">HT II</abbrev> 0.21–0.35 × <abbrev xmlns:xlink="http://www.w3.org/1999/xlink" xlink:title="antennae or their lengths" id="ABBRID0ELXAE" xlink:type="simple">ANT</abbrev> III, 0.20–0.27 × <abbrev xmlns:xlink="http://www.w3.org/1999/xlink" xlink:title="processus terminalis of last antennal segment or its length" id="ABBRID0EPXAE" xlink:type="simple">PT</abbrev> and 0.70–0.82 × <abbrev xmlns:xlink="http://www.w3.org/1999/xlink" xlink:title="basal part of last antennal segment or its length" id="ABBRID0ETXAE" xlink:type="simple">BASE</abbrev>. SIPH tubular, slightly curved, swollen from about mid–length with distinct zone of subapical reticulation formed from 4–7 rows (Figure <xref ref-type="fig" rid="F2">2d</xref>). The reticulated zone 0.07–0.16 × SIPH. SIPH 2.08–2.76 × cauda, 0.18–0.32 × <abbrev xmlns:xlink="http://www.w3.org/1999/xlink" xlink:title="body length" id="ABBRID0E2XAE" xlink:type="simple">BL</abbrev>, and 1.24–1.60 × <abbrev xmlns:xlink="http://www.w3.org/1999/xlink" xlink:title="antennae or their lengths" id="ABBRID0E6XAE" xlink:type="simple">ANT</abbrev> III. Abdomen sclerotised with long and thick setae in spinal, pleural and marginal positions. Dorsal setae with capitate apices, 0.015–0.047 mm long on ABD I–V and 0.040–0.065 mm long on ABD VI–VIII (Figure <xref ref-type="fig" rid="F2">2e</xref>). ABD VII with 0–2 and ABD VIII with 1–2 spinal tubercles (Figures <xref ref-type="fig" rid="F3">3a–d</xref>). Marginal tubercles on ABD II–VII, sometimes poorly–visible (Figure <xref ref-type="fig" rid="F3">3e</xref>). ABD VIII usually with 4–5 setae. Genital plate with two anterior setae which are longer than the others, 6–12 setae in the middle and 9–12 posterior setae. Cauda 1.30–2.00 × its width at base and 0.09–0.12 × <abbrev xmlns:xlink="http://www.w3.org/1999/xlink" xlink:title="body length" id="ABBRID0EPYAE" xlink:type="simple">BL</abbrev>, with 5–7 long and fine setae (Figure <xref ref-type="fig" rid="F2">2f</xref>).</p><fig id="F1" position="float" orientation="portrait"><label>Figure 1.</label><caption><p><italic><tp:taxon-name><tp:taxon-name-part taxon-name-part-type="genus" reg="Ericaphis">Ericaphis</tp:taxon-name-part><tp:taxon-name-part taxon-name-part-type="species" reg="voegtlini">voegtlini</tp:taxon-name-part></tp:taxon-name></italic> sp. n. General view. <bold>a</bold> Apterous viviparous female <bold>b</bold> Alate viviparous female.</p></caption><graphic xmlns:xlink="http://www.w3.org/1999/xlink" xlink:href="zookeys-785-133-g001.jpg" position="float" orientation="portrait" xlink:type="simple" id="oo_229777.jpg"/></fig><fig id="F2" position="float" orientation="portrait"><label>Figure 2.</label><caption><p>Apterous viviparous female of <italic><tp:taxon-name><tp:taxon-name-part taxon-name-part-type="genus" reg="Ericaphis">Ericaphis</tp:taxon-name-part><tp:taxon-name-part taxon-name-part-type="species" reg="voegtlini">voegtlini</tp:taxon-name-part></tp:taxon-name></italic> sp. n. Characters. <bold>a</bold> Head with long frontal and antennal tubercle setae <bold>b</bold> Ultimate rostral segments <bold>c</bold> Hind tibia <bold>d</bold> Siphunculus <bold>e</bold> Dorsal chaetotaxy on ABD II–IV <bold>f</bold> Cauda.</p></caption><graphic xmlns:xlink="http://www.w3.org/1999/xlink" xlink:href="zookeys-785-133-g002.jpg" position="float" orientation="portrait" xlink:type="simple" id="oo_229778.jpg"/></fig><p><italic>Alate viviparous female</italic> (n=22). Colour in life: unknown. On slide: head and <abbrev xmlns:xlink="http://www.w3.org/1999/xlink" xlink:title="antennae or their lengths" id="ABBRID0E21AE" xlink:type="simple">ANT</abbrev> light brown to brown with basal part of Ant III and <abbrev xmlns:xlink="http://www.w3.org/1999/xlink" xlink:title="processus terminalis of last antennal segment or its length" id="ABBRID0E61AE" xlink:type="simple">PT</abbrev> lighter. Pronotum light brown, rest of thorax brown. Wings hyaline with light brown veins (cubital veins slightly darker). Femora brown with pale proximal part and dark distal part. Tibiae yellow to light brown with brown to dark distal part. Abdomen with brown sclerotisation, SIPH brown with lighter apical part, cauda brown (Figure <xref ref-type="fig" rid="F1">1b</xref>).</p><p>Slide–mounted specimens: <abbrev xmlns:xlink="http://www.w3.org/1999/xlink" xlink:title="greatest head width across compound eyes" id="ABBRID0EJ2AE" xlink:type="simple">HW</abbrev> 0.18–0.21 × <abbrev xmlns:xlink="http://www.w3.org/1999/xlink" xlink:title="antennae or their lengths" id="ABBRID0EN2AE" xlink:type="simple">ANT</abbrev>. Head chaetotaxy: head with four dorsal pairs of long, rigid, thick setae with capitate apices, 0.022–0.050 mm long. Frons with four setae, <abbrev xmlns:xlink="http://www.w3.org/1999/xlink" xlink:title="antennae or their lengths" id="ABBRID0ER2AE" xlink:type="simple">ANT</abbrev> tubercles with 2–4 setae (Figure <xref ref-type="fig" rid="F4">4a</xref>). <abbrev xmlns:xlink="http://www.w3.org/1999/xlink" xlink:title="antennae or their lengths" id="ABBRID0EZ2AE" xlink:type="simple">ANT</abbrev> 1.01–1.12 × <!--PageBreak--><abbrev xmlns:xlink="http://www.w3.org/1999/xlink" xlink:title="body length" id="ABBRID0E52AE" xlink:type="simple">BL</abbrev>. <abbrev xmlns:xlink="http://www.w3.org/1999/xlink" xlink:title="antennae or their lengths" id="ABBRID0EC3AE" xlink:type="simple">ANT</abbrev> III with 6–9 secondary rhinaria (Figures <xref ref-type="fig" rid="F4">4b, c</xref>), <abbrev xmlns:xlink="http://www.w3.org/1999/xlink" xlink:title="antennae or their lengths" id="ABBRID0EK3AE" xlink:type="simple">ANT</abbrev> IV longer than <abbrev xmlns:xlink="http://www.w3.org/1999/xlink" xlink:title="antennae or their lengths" id="ABBRID0EO3AE" xlink:type="simple">ANT</abbrev> V without secondary rhinaria. <abbrev xmlns:xlink="http://www.w3.org/1999/xlink" xlink:title="antennae or their lengths" id="ABBRID0ES3AE" xlink:type="simple">ANT</abbrev> V with primary rhinarium with ciliated rim. <abbrev xmlns:xlink="http://www.w3.org/1999/xlink" xlink:title="processus terminalis of last antennal segment or its length" id="ABBRID0EW3AE" xlink:type="simple">PT</abbrev> 3.60–4.66 × <abbrev xmlns:xlink="http://www.w3.org/1999/xlink" xlink:title="basal part of last antennal segment or its length" id="ABBRID0E13AE" xlink:type="simple">BASE</abbrev>. Other antennal ratios: VI:III 1.43–1.74, V:III 0.72–0.87, IV:III 0.81–1.02, <abbrev xmlns:xlink="http://www.w3.org/1999/xlink" xlink:title="processus terminalis of last antennal segment or its length" id="ABBRID0E53AE" xlink:type="simple">PT</abbrev>:III 1.12–1.43, <abbrev xmlns:xlink="http://www.w3.org/1999/xlink" xlink:title="processus terminalis of last antennal segment or its length" id="ABBRID0EC4AE" xlink:type="simple">PT</abbrev>:IV 1.25–1.53, <abbrev xmlns:xlink="http://www.w3.org/1999/xlink" xlink:title="processus terminalis of last antennal segment or its length" id="ABBRID0EG4AE" xlink:type="simple">PT</abbrev>:V 1.27–1.75. <abbrev xmlns:xlink="http://www.w3.org/1999/xlink" xlink:title="antennae or their lengths" id="ABBRID0EK4AE" xlink:type="simple">ANT</abbrev> chaetotaxy: <abbrev xmlns:xlink="http://www.w3.org/1999/xlink" xlink:title="antennae or their lengths" id="ABBRID0EO4AE" xlink:type="simple">ANT</abbrev> with short and rigid setae with blunt apices. <abbrev xmlns:xlink="http://www.w3.org/1999/xlink" xlink:title="antennae or their lengths" id="ABBRID0ES4AE" xlink:type="simple">ANT</abbrev> III setae shorter than the <!--PageBreak-->width of the segment, 0.015–0.017 mm. LS III 0.68–0.87 × <abbrev xmlns:xlink="http://www.w3.org/1999/xlink" xlink:title="basal articular diameter of ANT III" id="ABBRID0EY4AE" xlink:type="simple">BD III</abbrev>. <abbrev xmlns:xlink="http://www.w3.org/1999/xlink" xlink:title="antennae or their lengths" id="ABBRID0E34AE" xlink:type="simple">ANT</abbrev> I with 7–11, <abbrev xmlns:xlink="http://www.w3.org/1999/xlink" xlink:title="antennae or their lengths" id="ABBRID0EA5AE" xlink:type="simple">ANT</abbrev> II with 4–5, <abbrev xmlns:xlink="http://www.w3.org/1999/xlink" xlink:title="antennae or their lengths" id="ABBRID0EE5AE" xlink:type="simple">ANT</abbrev> III with 14–20, <abbrev xmlns:xlink="http://www.w3.org/1999/xlink" xlink:title="antennae or their lengths" id="ABBRID0EI5AE" xlink:type="simple">ANT</abbrev> IV with 12–16, <abbrev xmlns:xlink="http://www.w3.org/1999/xlink" xlink:title="antennae or their lengths" id="ABBRID0EM5AE" xlink:type="simple">ANT</abbrev> V with 9–12 setae. <abbrev xmlns:xlink="http://www.w3.org/1999/xlink" xlink:title="antennae or their lengths" id="ABBRID0EQ5AE" xlink:type="simple">ANT</abbrev> VI with 3–4 basal, 3–4 apical and 5–8 additional setae on the <abbrev xmlns:xlink="http://www.w3.org/1999/xlink" xlink:title="processus terminalis of last antennal segment or its length" id="ABBRID0EU5AE" xlink:type="simple">PT</abbrev>. Rostrum reaching mesosternum. <abbrev xmlns:xlink="http://www.w3.org/1999/xlink" xlink:title="ultimate segments of rostrum (IV + V) or their length" id="ABBRID0EY5AE" xlink:type="simple">URS</abbrev> 0.31–0.38 × <abbrev xmlns:xlink="http://www.w3.org/1999/xlink" xlink:title="antennae or their lengths" id="ABBRID0E35AE" xlink:type="simple">ANT</abbrev> III, 0.25–0.30 × <abbrev xmlns:xlink="http://www.w3.org/1999/xlink" xlink:title="processus terminalis of last antennal segment or its length" id="ABBRID0EA6AE" xlink:type="simple">PT</abbrev>, 1.03–1.16 × <abbrev xmlns:xlink="http://www.w3.org/1999/xlink" xlink:title="basal part of last antennal segment or its length" id="ABBRID0EE6AE" xlink:type="simple">BASE</abbrev> and 1.58–1.88 × <abbrev xmlns:xlink="http://www.w3.org/1999/xlink" xlink:title="second segment of hind tarsus or its length" id="ABBRID0EI6AE" xlink:type="simple">HT II</abbrev> with 15–18 fine and pointed accessory setae. III FEMORA bearing thick, rigid setae with pointed or blunt apices, 0.015–0.027 mm long. III TIBIAE bearing long, slightly rigid, pointed or blunt setae, shorter or longer than the width of tibiae, 0.012–0.045 mm long. <abbrev xmlns:xlink="http://www.w3.org/1999/xlink" xlink:title="second segment of hind tarsus or its length" id="ABBRID0EM6AE" xlink:type="simple">HT II</abbrev> (Figure <xref ref-type="fig" rid="F4">4d</xref>) 0.18–0.21 × <abbrev xmlns:xlink="http://www.w3.org/1999/xlink" xlink:title="antennae or their lengths" id="ABBRID0EU6AE" xlink:type="simple">ANT</abbrev> III, 0.14–0.18 × <abbrev xmlns:xlink="http://www.w3.org/1999/xlink" xlink:title="processus terminalis of last antennal segment or its length" id="ABBRID0EY6AE" xlink:type="simple">PT</abbrev> and 0.56–0.70 × <abbrev xmlns:xlink="http://www.w3.org/1999/xlink" xlink:title="basal part of last antennal segment or its length" id="ABBRID0E36AE" xlink:type="simple">BASE</abbrev>. SIPH 2.67–3.06 × cauda and 0.23–0.27 × <abbrev xmlns:xlink="http://www.w3.org/1999/xlink" xlink:title="body length" id="ABBRID0EBAAG" xlink:type="simple">BL</abbrev>. Abdomen with two crossbars on ABD I and II and a large spino–pleural sclerotic patch on ABD III–VIII and pleuro–marginal sclerites on ABD V–VII (Figure <xref ref-type="fig" rid="F4">4e</xref>). Dorsal setae long, thick, and rigid with pointed or slightly blunt apices, 0.017–0.049 mm long on ABD I–VI and 0.037–0.067 mm long on ABD VII–VIII. ABD VII and <!--PageBreak-->VIII with spinal tubercles (Figure <xref ref-type="fig" rid="F4">4f</xref>). ABD VIII with 4–5 setae. Subgenital plate with 19–23 setae. Cauda length 1.41–1.51 × width at base, with 5–6 setae.</p></tp:treatment-sec><tp:treatment-sec sec-type="etymology" id="SECID0EPAAG"><title>Etymology.</title><p>The authors have the pleasure in naming the new species to honour Dr. David Voegtlin, an aphid specialist from the Illinois Natural History Survey (University of Illinois, Urbana–Champaign, USA), who was also the first collector.</p></tp:treatment-sec><tp:treatment-sec sec-type="biology" id="SECID0EUAAG"><title>Biology and distribution.</title><p>The new aphid species is associated with <italic><tp:taxon-name><tp:taxon-name-part taxon-name-part-type="genus" reg="Chamaebatia">Chamaebatia</tp:taxon-name-part><tp:taxon-name-part taxon-name-part-type="species" reg="foliolosa">foliolosa</tp:taxon-name-part></tp:taxon-name></italic> Benth. (<tp:taxon-name><tp:taxon-name-part taxon-name-part-type="family">Rosaceae</tp:taxon-name-part></tp:taxon-name>). Its sexual morphs and life history are unknown, but probably it is monoecious holocyclic. The aphid species is presumably endemic to California, as is its host plant.</p><fig id="F3" position="float" orientation="portrait"><label>Figure 3.</label><caption><p>Spinal and marginal tubercles in apterous viviparous females of <italic><tp:taxon-name><tp:taxon-name-part taxon-name-part-type="genus" reg="Ericaphis">Ericaphis</tp:taxon-name-part><tp:taxon-name-part taxon-name-part-type="species" reg="voegtlini">voegtlini</tp:taxon-name-part></tp:taxon-name></italic> sp. n. <bold>a</bold> Two pairs on ABD VII and ABD VIII <bold>b</bold> Only one tubercle on ABD VII and ABD VIII <bold>c</bold> One tubercle on ABD VII and two tubercles on ABD VIII <bold>d</bold> Only two tubercles on ABD VIII (The location of the marginal tubercles indicated by arrows) <bold>e</bold> Marginal tubercles on ABD II–VII (Tubercles on ABD I and ABD VIII indicated by arrows).</p></caption><graphic xmlns:xlink="http://www.w3.org/1999/xlink" xlink:href="zookeys-785-133-g003.jpg" position="float" orientation="portrait" xlink:type="simple" id="oo_229779.jpg"/></fig><fig id="F4" position="float" orientation="portrait"><label>Figure 4.</label><caption><p>Alate viviparous female of <italic><tp:taxon-name><tp:taxon-name-part taxon-name-part-type="genus" reg="Ericaphis">Ericaphis</tp:taxon-name-part><tp:taxon-name-part taxon-name-part-type="species" reg="voegtlini">voegtlini</tp:taxon-name-part></tp:taxon-name></italic> sp. n. Characters. <bold>a</bold> Head <bold>b</bold><abbrev xmlns:xlink="http://www.w3.org/1999/xlink" xlink:title="antennae or their lengths" id="ABBRID0EDDAG" xlink:type="simple">ANT</abbrev> III with secondary rhinaria <bold>c</bold> Structure of the sensoria with visible fibriation (arrow) <bold>d</bold> Hind tarsus <bold>e</bold> Abdominal sclerotisation <bold>f</bold> Marginal tubercles on ABD VII and ABD VIII.</p></caption><graphic xmlns:xlink="http://www.w3.org/1999/xlink" xlink:href="zookeys-785-133-g004.jpg" position="float" orientation="portrait" xlink:type="simple" id="oo_229780.jpg"/></fig></tp:treatment-sec></tp:taxon-treatment>
